# Supplementary material for: Exploring TREC and KREC Levels in Nursing Home Residents and Staff and Their Association with SARS-CoV-2 Antibody Response After Vaccination
Source: Vaccines (Basel). 2025 Aug 19;13(8):874. doi: 10.3390/vaccines13080874 (PMC12390529; doi:10.3390/vaccines13080874)
Supplement: Supplementary file 1 [file vaccines-13-00874-s001.zip]

Archive with 1 entries (1 files):
- vaccines-3765157-supplementary.pdf
